# Supplementary material for: The Recolonization Concentration Concept: Using Avoidance Assays with Soil Organisms to Predict the Recolonization Potential of Contaminated Sites
Source: Toxics. 2022 Mar 5;10(3):127. doi: 10.3390/toxics10030127 (PMC8950574; doi:10.3390/toxics10030127)
Supplement: Supplementary file 1 [file toxics-10-00127-s001.zip]

Archive with 1 entries (1 files):
- toxics-1603478-supplementary.xlsx
