# Supplementary material for: The Recolonization Concentration Concept: Using Avoidance Assays with Soil Organisms to Predict the Recolonization Potential of Contaminated Sites
Source: Toxics. 2022 Mar 5;10(3):127. doi: 10.3390/toxics10030127 (PMC8950574; doi:10.3390/toxics10030127)
Supplement: Supplementary file 1 [file toxics-10-00127-s001.zip › toxics-1603478-supplementary.xlsx]

## Sheet: Copper concentrations
Species	Sample	Total copper	Extractable copper
Folsomia candida	C0 - A	26.9179	-0.2375
Folsomia candida	C0 - B	37.5456	-0.1375
Folsomia candida	C0 - C	35.7317	-0.1475
Folsomia candida	Placement test CT - A	28.4375	-0.0575
Folsomia candida	Placement test CT - B	28.0963	-0.1775
Folsomia candida	Placement test CT - C	27.3854	-0.1975
Folsomia candida	Gradient test CT - A	28.9501	-0.0566667
Folsomia candida	Gradient test CT -B	29.2882	0.00333333
Folsomia candida	Gradient test CT - C	29.5385	0.283333
Folsomia candida	C1 - A	187.21	7.2425
Folsomia candida	C1 - B	202.686	6.9925
Folsomia candida	C1 - C	165.965	6.3825
Folsomia candida	C2 - A	325.474	25.8425
Folsomia candida	C2 - B	354.473	26.2425
Folsomia candida	C2 - C	312.581	26.3625
Folsomia candida	C3 - A	1174.89	162.25
Folsomia candida	C3 - B	1151.1	179.25
Folsomia candida	C3 - C	1195.67	136.25
Folsomia candida	C4 - A	2292.14	796.25
Folsomia candida	C4 - B	2258.09	646.25
Folsomia candida	C4 - C	2222.25	687.25
Folsomia candida	Placement test AC20 - A	301.847	35.725
Folsomia candida	Placement test AC20 - B	358.78	30.825
Folsomia candida	Placement test AC20 - C	414.426	34.925
Folsomia candida	Gradient test AC20 - A	396.745	50.5733
Folsomia candida	Gradient test AC20 - B	385.532	48.8333
Folsomia candida	Gradient test AC20 - C	436.853	54.1333
Folsomia candida	Placement test AC50 - A	1006.62	260.25
Folsomia candida	Placement test AC50 - B	1160.89	285.25
Folsomia candida	Placement test AC50 - C	1114.54	186.25
Folsomia candida	Gradient test AC50 - A	Sample lost	Sample lost
Folsomia candida	Gradient test AC50 - B	1021.82	282.333
Folsomia candida	Gradient test AC50 - C	1003.7	307.333
Folsomia candida	Gradient test AC80 - A	3828.67	1458.33
Folsomia candida	Gradient test AC80 - B	3886.99	1463.33
Folsomia candida	Gradient test AC80 - C	3968.47	1638.33
Folsomia candida	Placement test AC80 - A	3859.87	1271.25
Folsomia candida	Placement test AC80 - B	3210.15	1352.25
Folsomia candida	Placement test AC80 - C	3840.53	1617.25
Eisenia andrei	E0 - A	30.4231	-0.0466667
Eisenia andrei	E0 - B	25.2448	0.223333
Eisenia andrei	E0 - C	29.4793	-0.0466667
Eisenia andrei	E0B - A	32.4275	0.0833333
Eisenia andrei	E0B - B	33.6132	0.0733333
Eisenia andrei	E0B - C	33.4816	-0.00666667
Eisenia andrei	Placement test CT - A	25.7904	-0.00666667
Eisenia andrei	Placement test CT- B	31.437	0.153333
Eisenia andrei	Placement test CT - C	29.8983	0.173333
Eisenia andrei	Gradient test CT - A	27.5277	-0.0266667
Eisenia andrei	Gradient test CT - B	26.649	0.0733333
Eisenia andrei	Gradient test CT - C	29.5771	0.0533333
Eisenia andrei	Gradient test48 CT - A	26.9048	-0.0266667
Eisenia andrei	Gradient test48 CT - B	28.4331	-0.0266667
Eisenia andrei	Gradient test48 CT - C	29.6605	0.293333
Eisenia andrei	E1 - A	38.7874	0.0533333
Eisenia andrei	E1 - B	32.5355	0.0233333
Eisenia andrei	E1 - C	32.0196	0.0833333
Eisenia andrei	E2 - A	50.8951	0.103333
Eisenia andrei	E2 - B	49.691	-0.0566667
Eisenia andrei	E2 - C	44.1615	0.133333
Eisenia andrei	E3 - A	61.5582	0.813333
Eisenia andrei	E3 - B	46.5956	0.353333
Eisenia andrei	E3 - C	54.6623	0.583333
Eisenia andrei	E4 - A	93.1795	1.16333
Eisenia andrei	E4 - B	82.9717	1.15333
Eisenia andrei	E4 - C	91.2097	1.28333
Eisenia andrei	E5 - A	144.702	4.90333
Eisenia andrei	E5 - B	139.621	5.72333
Eisenia andrei	E5 - C	137.469	5.64333
Eisenia andrei	E6 - A	275.233	24.9533
Eisenia andrei	E6 - B	229.582	21.5333
Eisenia andrei	E6 - C	215.163	19.8433
Eisenia andrei	E7 - A	574.679	72.9333
Eisenia andrei	E7 - B	563.173	79.1333
Eisenia andrei	E7 - C	516.87	67.5333
Eisenia andrei	Placement test AC20 - A	53.9678	0.393333
Eisenia andrei	Placement test AC20 - B	43.2832	0.253333
Eisenia andrei	Placement test AC20 - C	46.4736	0.353333
Eisenia andrei	Gradient test A AC20 - A	48.5487	0.493333
Eisenia andrei	Gradient test A AC20 - B	50.3012	0.433333
Eisenia andrei	Gradient test A AC20 - C	52.5557	0.593333
Eisenia andrei	Gradient test B AC20 - A	54.4428	0.313333
Eisenia andrei	Gradient test B AC20 - B	58.0224	0.273333
Eisenia andrei	Gradient test B AC20 - C	49.5404	0.683333
Eisenia andrei	Placement test AC50 - A	66.6247	1.50333
Eisenia andrei	Placement test AC50 - B	64.3051	1.58333
Eisenia andrei	Placement test AC50 - C	72.1241	2.02333
Eisenia andrei	Gradient test48 AC50 - A	77.526	2.08333
Eisenia andrei	Gradient test48 AC50 - B	83.4435	2.15333
Eisenia andrei	Gradient test48 AC50 - C	82.8915	2.04333
Eisenia andrei	Placement test AC80 - A	140.74	6.31333
Eisenia andrei	Placement test AC80 - B	135.062	5.06333
Eisenia andrei	Placement test AC80 - C	137.543	4.99333
Eisenia andrei	Gradient test AC80 - A	135.538	6.42333
Eisenia andrei	Gradient test AC80 - B	166.576	5.62333
Eisenia andrei	Gradient test AC80 - C	167.101	5.51333

## Sheet: Avoidance test - Folsomia
	Number of individuals
Concentration	Control side	Test side
C0 - Control	13	7		Outlier not included
C0 - Control	7	13
C0 - Control	24	6
C0 - Control	9	11
C0 - Control	17	3
C1 - 100mg/kg	15	5
C1 - 100mg/kg	14	6
C1 - 100mg/kg	4	16
C1 - 100mg/kg	10	10
C1 - 100mg/kg	8	12
C2 - 200 mg/kg	10	10
C2 - 200 mg/kg	8	10
C2 - 200 mg/kg	14	6
C2 - 200 mg/kg	Replicate lost
C2 - 200 mg/kg	13	7
C3 - 800 mg/kg	15	4
C3 - 800 mg/kg	11	9
C3 - 800 mg/kg	16	4
C3 - 800 mg/kg	7	13
C3 - 800 mg/kg	15	5
C4 - 1600 mg/kg	14	6
C4 - 1600 mg/kg	17	3
C4 - 1600 mg/kg	16	3
C4 - 1600 mg/kg	6	14
C4 - 1600 mg/kg	17	3

## Sheet: Placement test - Folsomia
	Number of individuals
Treatment	Control side	Test side
Control - Middle line placement	10	10
Control - Middle line placement	13	7
Control - Middle line placement	12	8
Control - Middle line placement	15	14
Control - Middle line placement	12	8
Control - Side placement	15	5
Control - Side placement	15	5
Control - Side placement	9	11
Control - Side placement	12	7
Control - Side placement	15	5
AC20 - Middle line placement	14	5
AC20 - Middle line placement	13	7
AC20 - Middle line placement	9	11
AC20 - Middle line placement	11	9
AC20 - Middle line placement	16	3
AC20 - Control side placement	14	5
AC20 - Control side placement	8	11
AC20 - Control side placement	9	11
AC20 - Control side placement	17	2
AC20 - Control side placement	13	6
AC20 - Test side placement	16	4
AC20 - Test side placement	10	10
AC20 - Test side placement	13	7
AC20 - Test side placement	15	5
AC20 - Test side placement	15	5
AC50 - Middle line placement	17	3
AC50 - Middle line placement	5	15
AC50 - Middle line placement	8	12
AC50 - Middle line placement	16	4
AC50 - Middle line placement	13	7
AC50 - Control side placement	10	10
AC50 - Control side placement	13	6
AC50 - Control side placement	8	12
AC50 - Control side placement	17	3
AC50 - Control side placement	17	3
AC50 - Test side placement	19	1
AC50 - Test side placement	8	12
AC50 - Test side placement	12	8
AC50 - Test side placement	15	5
AC50 - Test side placement	18	2
AC80 - Middle line placement	19	1
AC80 - Middle line placement	16	4
AC80 - Middle line placement	13	7
AC80 - Middle line placement	18	2
AC80 - Middle line placement	19	1
AC80 - Control side placement	17	3
AC80 - Control side placement	8	12
AC80 - Control side placement	12	8
AC80 - Control side placement	16	1
AC80 - Control side placement	16	2
AC80 - Test side placement	20	0
AC80 - Test side placement	11	8
AC80 - Test side placement	8	12
AC80 - Test side placement	14	4
AC80 - Test side placement	16	1

## Sheet: Gradient test - Folsomia
	Number of individuals
Treatment	Section 1 + 2	Section 3
CT/CT/AC50	14	6
CT/CT/AC50	10	9
CT/CT/AC50	12	8
CT/CT/AC50	13	7
CT/CT/AC50	13	7
CT/AC20/AC50	16	4
CT/AC20/AC50	14	6
CT/AC20/AC50	9	11
CT/AC20/AC50	12	8
CT/AC20/AC50	15	4
CT/CT/AC80	17	2
CT/CT/AC80	18	2
CT/CT/AC80	17	2
CT/CT/AC80	15	4
CT/CT/AC80	17	3
CT/AC20/AC80	20	0
CT/AC20/AC80	20	0
CT/AC20/AC80	18	1
CT/AC20/AC80	17	2
CT/AC20/AC80	19	1

## Sheet: Avoidance test - Eisenia
	Number of individuals
Concentration	Control side	Test side
E0 - Control	10	10		Replicate lost
E0 - Control	14	6
E0 - Control	9	11
E0 - Control	13	7
E0 - Control	9	11
E0B - Control	12	8
E0B - Control	14.5	5.5
E0B - Control	10.5	9.5
E0B - Control	6.5	13.5
E0B - Control	14	6
E0 - E1 = 5 mg/Kg	5	15
E0 - E1 = 5 mg/Kg	14	6
E0 - E1 = 5 mg/Kg	6	14
E0 - E1 = 5 mg/Kg	12	8
E0 - E1 = 5 mg/Kg	6	14
E0 - E2 = 10 mg/Kg	14	6
E0 - E2 = 10 mg/Kg	7	13
E0 - E2 = 10 mg/Kg	11	9
E0 - E2 = 10 mg/Kg	9	11
E0 - E2 = 10 mg/Kg	10	10
E0 - E3 = 25 mg/Kg	14	6
E0 - E3 = 25 mg/Kg
E0 - E3 = 25 mg/Kg	12	8
E0 - E3 = 25 mg/Kg	14	6
E0 - E3 = 25 mg/Kg	13	7
E0 - E4 = 50 mg/Kg	18	2
E0 - E4 = 50 mg/Kg	19	1
E0 - E4 = 50 mg/Kg	17	3
E0 - E4 = 50 mg/Kg	13	7
E0 - E4 = 50 mg/Kg	14	6
E0 - E5 = 100 mg/Kg	17	3
E0 - E5 = 100 mg/Kg	16	4
E0 - E5 = 100 mg/Kg	16	4
E0 - E5 = 100 mg/Kg	15	5
E0 - E5 = 100 mg/Kg	15	5
E0B - E6 = 200 mg/Kg	19.5	0.5
E0B - E6 = 200 mg/Kg
E0B - E6 = 200 mg/Kg	20	0
E0B - E6 = 200 mg/Kg	20	0
E0B - E6 = 200 mg/Kg	19.5	0.5
E0B - E7 = 400 mg/Kg	20	0
E0B - E7 = 400 mg/Kg	20	0
E0B - E7 = 400 mg/Kg	20	0
E0B - E7 = 400 mg/Kg	20	0
E0B - E7 = 400 mg/Kg	20	0

## Sheet: Placement test - Eisenia
	Number of individuals
Treatment	Control side	Test side
Control - Middle line placement	12	8		Replicate lost
Control - Middle line placement	9	11
Control - Middle line placement	13	7
Control - Middle line placement	10	10
Control - Middle line placement	11	9
Control - Side placement	7	13
Control - Side placement	9	11
Control - Side placement	8	12
Control - Side placement	11	9
Control - Side placement	11	9
AC20 - Middle line placement	10	10
AC20 - Middle line placement	12	8
AC20 - Middle line placement	9	11
AC20 - Middle line placement	8	12
AC20 - Middle line placement
AC20 - Control side placement	11	9
AC20 - Control side placement	16	4
AC20 - Control side placement	10	10
AC20 - Control side placement	4	16
AC20 - Control side placement
AC20 - Test side placement	10	10
AC20 - Test side placement	5	15
AC20 - Test side placement	17	3
AC20 - Test side placement	12	8
AC20 - Test side placement	7	13
AC50 - Middle line placement	13	7
AC50 - Middle line placement	20	0
AC50 - Middle line placement	18	2
AC50 - Middle line placement	16	4
AC50 - Middle line placement	15	5
AC50 - Control side placement	17	3
AC50 - Control side placement	18	2
AC50 - Control side placement	15	5
AC50 - Control side placement	15	5
AC50 - Control side placement	20	0
AC50 - Test side placement	14	6
AC50 - Test side placement	16	4
AC50 - Test side placement	11	9
AC50 - Test side placement	12	8
AC50 - Test side placement	11	9
AC80 - Middle line placement	17	3
AC80 - Middle line placement	14	6
AC80 - Middle line placement	17	3
AC80 - Middle line placement	16	4
AC80 - Middle line placement	18	2
AC80 - Control side placement	19	1
AC80 - Control side placement	16	4
AC80 - Control side placement	19	1
AC80 - Control side placement	19	1
AC80 - Control side placement	19	1
AC80 - Test side placement	16	4
AC80 - Test side placement	18	2
AC80 - Test side placement	17	3
AC80 - Test side placement	18	2
AC80 - Test side placement	18	2

## Sheet: Gradient test - Eisenia
	Number of individuals
Treatment	Section 1 + 2	Section 3		Replicate lost
CT/CT/AC50	15	5
CT/CT/AC50
CT/CT/AC50	18	2
CT/CT/AC50	16	4
CT/CT/AC50	16	4
CT/AC20/AC50	17	3
CT/AC20/AC50	18	2
CT/AC20/AC50	20	0
CT/AC20/AC50	19	1
CT/AC20/AC50	16	4
CT/CT/AC80	19	1
CT/CT/AC80	17	3
CT/CT/AC80	18	2
CT/CT/AC80	20	0
CT/CT/AC80	20	0
CT/AC20/AC80	19	1
CT/AC20/AC80	17	3
CT/AC20/AC80	20	0
CT/AC20/AC80	20	0
CT/AC20/AC80	20	0
